# Supplementary material for: Response Surface Methodology to Efficiently Optimize Intracellular Delivery by Photoporation
Source: Int J Mol Sci. 2023 Feb 5;24(4):3147. doi: 10.3390/ijms24043147 (PMC9962540; doi:10.3390/ijms24043147)
Supplement: Supplementary file 1 [file ijms-24-03147-s001.zip]

Archive with 1 entries (1 files):
- ijms-2149938-supplementary.pdf
